# Supplementary material for: Activity and Crystal Structure of the Adherent-Invasive Escherichia coli Tle3/Tli3 T6SS Effector/Immunity Complex Determined Using an AlphaFold2 Predicted Model
Source: Int J Mol Sci. 2023 Jan 16;24(2):1740. doi: 10.3390/ijms24021740 (PMC9860674; doi:10.3390/ijms24021740)
Supplement: Supplementary file 1 [file ijms-24-01740-s001.zip]

Archive with 1 entries (1 files):
- ijms-2082730-supplementary.pdf
